# Supplementary material for: MicroRNAs as Predictors of Lung-Cancer Resistance and Sensitivity to Cisplatin
Source: Int J Mol Sci. 2022 Jul 8;23(14):7594. doi: 10.3390/ijms23147594 (PMC9321818; doi:10.3390/ijms23147594)
Supplement: Supplementary file 1 [file ijms-23-07594-s001.zip]

Archive with 1 entries (1 files):
- ijms-1765855-supplementary.pdf
